# Supplementary material for: Club-like receptors respond to light touch but not to whisking
Source: Nat Commun. 2025 Dec 24;16:11343. doi: 10.1038/s41467-025-67514-w (PMC12738765; doi:10.1038/s41467-025-67514-w)
Supplement: Supplementary file 7 — Source data [file 41467_2025_67514_MOESM7_ESM.xlsx]

## Sheet: Figure 3
Figure 3
	Merkel (Whisking in air)									Merkel (Whisking against object)									Merkel
	ms	No.1	No.7	No.8	No.9	No.10	No.11	No.12		ms	No.1	No.7	No.8	No.9	No.10	No.11	No.12		position	cell type	n= 7	rate
	10	0.1	0	0	1.2	0.8	0	0		10	0	1.6	0	1	0	0	0		RS	Whisking	1	0.142857
	20	0.6	0	0	0	0.0333333	0	0		20	0.1	2	0	0	0	0	0.333333		RS	Whisking / Touch	1	0.142857
	30	0.0333333	0	0	0	0	0	0		30	0.7	1.13333	0	0	0	0	0.366667		RRC	Whisking / Touch	1	0.142857
	40	0.266667	0	0	0	0	0	0		40	0.633333	0.8	0	0	0.833333	0	0.366667		RS	Touch	4	0.571429
	50	0.0666667	0	0	0	0	0	0		50	0.6	0.8	0.0333333	0	0.666667	0	0.366667
	60	0	0	0	0.0333333	0	0	0		60	0.433333	0.466667	0	0.0333333	0.166667	0.0333333	0.333333
	70	0	0	0	0	0	0	0		70	0.5	0.466667	0	0	0.166667	0	0.133333
	80	0	0	0	0	0	0	0		80	0.433333	0.6	0	0	0.0666667	0.166667	0.1
	90	0	0	0	0	0	0	0		90	0.133333	0.266667	0	0	0.166667	0.0333333	0.0333333
	100	0	0	0	0	0	0	0		100	0	0.166667	0	0	0	0.133333	0.0333333
	110	0	0	0	0	0	0	0		110	0	0.133333	0	0	0	0.166667	0
	120	0	0	0	0	0	0	0		120	0	0.1	0.133333	0	0	0.4	0
	130	0	0	0	0	0	0	0		130	0	0	0.666667	0	0	0.233333	0
	140	0	0	0	0	0	0	0		140	0	0	1.06667	0	0	0.1	0
	150	0	0	0	0	0	0	0		150	0	0	0.7	0	0	0.0666667	0
	160	0	0	0	0	0	0	0		160	0	0	0.266667	0	0	0	0
	170	0	0	0	0	0	0	0		170	0	0	0.3	0	0	0	0
	180	0	0	0	0	0	0	0		180	0	0	0.166667	0	0	0	0
	190	0	0	0	0	0	0	0		190	0	0	0	0	0	0	0
	200	0	0	0	0	0	0	0		200	0	0	0	0	0	0	0
	Club-like (Whisking in air)									Club-like (Whisking against object)									Club-like
	ms	No.2	No.3	No.4	No.5	No.6				ms	No.2	No.3	No.4	No.5	No.6				position	cell type	n= 5	rate
	10	0	0	0	0	0				10	2.06667	0	0	0.966667	0.366667				-	Whisking	0	0
	20	0	0	0	0	0				20	0.533333	0	0.266667	0.666667	0.433333				-	Whisking / Touch	0	0
	30	0	0	0	0	0				30	0.166667	0	0.466667	0.733333	0.133333				RS	Touch	5	1
	40	0	0	0	0	0				40	0.433333	0.233333	0.133333	0.8	0.2
	50	0	0	0	0	0				50	0.133333	0.766667	0.0333333	0.933333	0.0666667
	60	0	0	0	0	0				60	0.166667	0	0	0.9	0
	70	0	0	0	0	0				70	0.166667	0	0	0	0.0666667
	80	0	0	0	0	0				80	0.2	0	0	0	0.0333333
	90	0	0	0	0	0				90	0	0	0	0	0
	100	0	0	0	0	0				100	0.3	0	0	0	0
	110	0	0	0	0	0				110	0.733333	0	0	0	0
	120	0	0	0	0	0				120	0.166667	0	0	0	0.0333333
	130	0	0	0	0	0				130	0	0	0	0	0.0333333
	140	0	0	0	0	0				140	0	0	0	0	0.0333333
	150	0	0	0	0	0				150	0	0	0	0	0
	160	0	0	0	0	0				160	0	0	0	0	0
	170	0	0	0	0	0				170	0	0	0	0	0
	180	0	0	0	0	0				180	0	0	0	0	0
	190	0	0	0	0	0				190	0	0	0	0	0
	200	0	0	0	0	0				200	0	0	0	0	0
	lanceolate (Whisking in air)									lanceolate (Whisking against object)									lanceolate
	ms	No.13	No.14	No.15	No.16	No.17	No.18			ms	No.13	No.14	No.15	No.16	No.17	No.18			position	cell type	n= 6	rate
	10	0	0.933333	1	0	1.73333	1			10	1.03333	0.933333	1	2.93333	1	0.666667			RS	Whisking	1	0.166667
	20	0	0.933333	0	0	0.233333	0.933333			20	0.233333	0.8	0	1.2	1.43333	0.266667			RS	Whisking / Touch	1	0.166667
	30	0	0.0333333	0	0	1.13333	0			30	0.266667	0.266667	1	1.2	3	0.2			RS	Touch	3	0.5
	40	0	0	0	0	0.0333333	0.0666667			40	0.333333	0	2.66667	0.866667	1.53333	0.0666667			RS	Whisking・Whisking /Touch	1	0.166667
	50	0	0	0	0	0.366667	0			50	0.2	0.0333333	2.96667	0.866667	0.633333	0.0666667
	60	0	0.0666667	0	0	0	0			60	0.0333333	0.0333333	2.66667	0.7	0.4	0
	70	0	0	0	0	0	0			70	0	0	2.6	0.533333	0.3	0
	80	0	0.0666667	0	0	0	0			80	0	0.0666667	2.53333	0.4	0.2	0
	90	0	0	0	0	0	0			90	0	0.0666667	2.36667	0.1	0.1	0
	100	0	0.5	0	0	0	0			100	0	0.0333333	2.23333	0.0333333	0.1	0.0666667
	110	0	0	0	0	0	0			110	0	0	1	0	0.2	0.133333
	120	0	0	0	0	0	0			120	0	0	0.0333333	0.266667	0	0.0666667
	130	0	0.0333333	0	0	0	0			130	0	0.3	0	0.366667	0	0
	140	0	0	0	0	0.0333333	0			140	0	0.666667	0	0.2	0	0
	150	0	0.0666667	0	0	0	0			150	0	0.766667	0	0.233333	0	0.0666667
	160	0	0.1	0	0	0	0			160	0	0.6	0	0.2	0	0
	170	0	0	0	0	0	0			170	0	0.0666667	0	0.233333	0	0
	180	0	0	0	0	0	0			180	0	0	0	0	0	0
	190	0	0	0	0	0	0			190	0	0	0	0	0	0
	200	0	0	0	0	0	0			200	0	0	0	0	0	0

## Sheet: Table 1
Table 1c,d
	ending	No.	SW	ST	(c) TI-1	(d) Cell type		TI = (St-Sw)/(St+Sw)
	RRC-Merkel	1	1.06667	3.53333	0.536232	WT		W (Whisking cell) : -0.2 <= TI< 0.2
	club-like	2	0	4.16667	1	T		WT (Whisking / Touch cell): 0.2 <= TI < 0.8)
		3	0	1	1	T		T (Touch cell): 0.8<= TI <= 1
		4	0	0.9	1	T
		5	0	5	1	T
		6	0	1.3	1	T
	RS-Merkel	7	0	8.3	1	T
		8	0	2.83333	1	T
		9	1.23333	1.03333	-0.0882353	W
		10	0.833333	2.06667	0.425287	WT
		11	0	0.366667	1	T
		12	0	2.06667	1	T
	lanceolate	13	0	2.1	1	T
		14	2	1.55556	-0.125	W
		15	1	20.0333	0.904913	T
		16	0	8.83333	1	T
		17	3.5	8.7	0.42623	WT
		18	2	1.33333	-0.2	W/WT
